# Supplementary material for: Association between Serum Magnesium and Fractures: A Systematic Review and Meta-Analysis of Observational Studies
Source: Nutrients. 2023 Mar 7;15(6):1304. doi: 10.3390/nu15061304 (PMC10053795; doi:10.3390/nu15061304)
Supplement: Supplementary file 1 [file nutrients-15-01304-s001.zip]

Archive with 1 entries (1 files):
- nutrients-2147140-supplementary.pdf
